# Supplementary material for: Designing Virtual, Moderated Studies of Early Childhood Development
Source: Front Psychol. 2021 Oct 11;12:740290. doi: 10.3389/fpsyg.2021.740290 (PMC8542922; doi:10.3389/fpsyg.2021.740290)
Supplement: Supplementary file 1 [file Table_1.xlsx]

## Sheet: Sheet1
	Imitation Study	Audiovisual Study	Reading Study
Title	Assessment of vocal imitation of native and nonnative vowels	Audiovisual processing in relationship to phonological and vocabulary skills	A symbolic annotation of vowel sounds for emerging readers
Area of expertise	Vocal imitation	Audiovisual speech processing	Reading intervention
Age of participants	4y	6-7y	8-13y
Number of participants	57	37	78
Degree of moderation	• Fully moderated virtual appointment involving speech perception and production	• Fully moderated vocabulary and phonological awareness task	• Fully moderated test sessions + initial training session
	• Unmoderated parental questionnaire	• Moderated AV task, where researcher rather served to guide technical and experimental aspects	• Unmoderated training on the tablet at home
Equipment needed by participants	Laptop or computer, LENA vest + recorder	Laptop or computer	Tablet and computer
Method of informed consent	• Digital consent form on Catalyst	• RedCAP consent form	• RedCAP consent form
	• Video parental consent	• Audio consent + assent	• Video consent + assent
		• Online consent in experiment builder
Caregiver involvement	• Child on lap of parent	• Parent in chair next to child	• Parent located nearby
	• Parent assisted researcher in motivating child	• Parent could help with computer manipulation in case of lack of handiness	• Technical support
	• Technical support	• Technical support
Logistical impact of online adaptation	Physical transportation of equipment and test materials (e.g., LENA recorder and vest, reward present, instruction flow chart)	N/A	Sending and retrieving tablet if needed
Presentation mode	Zoom + Cartoon puppet presentation	Zoom + Lab.js online experiment builder	Microsoft Teams + "Sound it out" application
Video/Audio recording	Zoom + LENA recorders	Zoom	Microsoft Teams
Motivation and sustained attention	• Cartoon animation	• Narrating cartoon character	• Engaging reading passages for a variety of interests
	• Reward per trial (i.e., accumulating food items for cartoon characters)	• Cartoon attention foil	• Whimsical, symbolic annotations
		• 4AFC random answer option (attention control)	• Compensation
Data interpretation	• Vowel formant frequency values	• Raw scores for vocabulary and phonological awareness assessment	• Raw scores of reading assessment
	• Environmental factors from parental questionnaire	• Percentage correct of audiovisual speech perception task	• Reading progress reports
Surprises	• Occasional difficulty for parents to adhere to previously communicated protocol regarding assistance/interference	• Children's perception of technical issues for the use of a still image versus video images	• Mid study change of video-conferencing platform
